# Supplementary material for: Spontaneous miscarriage driven by maternal genetic mutation at position of PAI-1-844G/A: shed light on a race-specific genetic polymorphism
Source: BMC Res Notes. 2023 Dec 6;16:360. doi: 10.1186/s13104-023-06635-1 (PMC10702074; doi:10.1186/s13104-023-06635-1)
Supplement: Supplementary file 1 — Additional file 1. Results from the reverse dot-blot test for the four thrombophilia associated polymorphisms. [file 13104_2023_6635_MOESM1_ESM.zip]

Archive with 10 entries (10 files):
- Sample 106-120.jpg
- Sample 1-15.jpg
- Sample 121-135.jpg
- Sample 16-30.jpg
- Sample 31-45.jpg
- Sample 46-60.jpg
- Sample 61-75.jpg
- Sample 76-90.jpg
- Sample 91-105.jpg
- Sample136-150.jpg
